# Supplementary material for: Targeted prebiotic application of gluconic acid-containing oligosaccharides promotes Faecalibacterium growth through microbial cross-feeding networks
Source: ISME J. 2025 Feb 12;19(1):wraf027. doi: 10.1093/ismejo/wraf027 (PMC11922316; doi:10.1093/ismejo/wraf027)
Supplement: Supplementary_Table_wraf027 [file supplementary_table_wraf027.xlsx]

## Sheet: Table S1
Supplementary Table1. Complete metabolomic dataset of Parabacteroides cultures under different conditions
Compound name	PubChem CID	HMDB ID	m/z	MT/RT	Relative Area
					P. distasonis			P. distasonis + Gluconic acd			P. merdae			P. merdae + Gluconic acd
					1	2	3	1	2	3	1	2	3	1	2	3
1-Methyl-4-imidazoleacetic acid	75810	HMDB0002820	141.066	6.76294	0.00116041	0.0015407	0.00109748	0.000760892	0.00104286	0.000830547	0.00207269	0.00267395	0.00227076	0.00260406	0.00238364	0.00261577
1-Methyladenosine	27476	HMDB0003331	282.12	8.17838	0.000200618	0.000197984	0.000213238	0.00013945	0.000156485	0.000167881	7.00569e-05	9.14069e-05	7.58688e-05	5.98879e-05	8.11899e-05	N.D.
1-Methylhistidine 3-Methylhistidine	92105 64969	HMDB0000001 HMDB0000479	170.092	6.11187	0.000284899	0.000308961	0.000231963	0.000288787	0.000305544	0.000365657	0.000226805	0.000300719	0.000308925	0.000305476	0.000330975	0.00028123
1H-Imidazole-4-propionic acid	10105257		141.066	6.60622	0.00048151	0.000407489	0.000503223	0.000504269	0.000500975	0.000529524	0.000498776	0.000546434	0.000508135	0.000503248	0.000540748	0.000451361
2'-CMP 3'-CMP	101544 66535	HMDB0011692	322.045	8.62168	N.D.	N.D.	N.D.	N.D.	N.D.	N.D.	N.D.	N.D.	N.D.	8.47245e-05	6.77638e-05	8.12083e-05
2'-Deoxyguanosine	187790	HMDB0000085	268.104	9.50159	N.D.	N.D.	N.D.	N.D.	N.D.	N.D.	7.60063e-05	5.0856e-05	4.31692e-05	4.59219e-05	5.28317e-05	N.D.
2'-Deoxyuridine	13712	HMDB0000012	229.081	18.6247	0.000341	0.000239567	0.000289984	0.000238212	N.D.	0.000279848	0.000240525	0.00026405	0.000284974	0.000225467	0.000248102	N.D.
2,4-Diaminobutyric acid	134490	HMDB0006284	119.082	5.63377	N.D.	0.000115082	N.D.	N.D.	N.D.	N.D.	0.000124694	0.000162605	N.D.	N.D.	N.D.	0.000118921
2,5-Dimethylpyrazine	31252	HMDB0035289	109.075	8.66319	N.D.	4.86021e-05	6.01157e-05	4.50057e-05	4.52503e-05	4.81637e-05	N.D.	6.20978e-05	N.D.	N.D.	4.94649e-05	4.76661e-05
2-Aminobutyric acid	6657	HMDB0000452	104.07	7.85775	0.0214372	0.0219998	0.017681	0.0172137	0.0186816	0.0143969	0.0177834	0.019518	0.0187868	0.023784	0.0234185	0.0207374
2-Deoxyribonic acid	11528367	HMDB0000366	149.046	7.64677	0.000901439	0.000882883	0.000902214	0.000831815	0.000906304	0.000922531	0.000840214	0.00088498	0.000955244	0.000922496	0.00091419	0.00088169
2-Furoic acid 3-Furoic acid	6919 10268	HMDB0000617 HMDB0000444	111.009	9.1513	0.000165125	0.000180652	0.000201162	0.000165493	0.000175882	0.000210301	0.000150289	0.000180751	0.000210462	0.000198536	0.000155953	0.000213379
2-Hydroxy-4-methylvaleric acid 2-Hydroxy-3-methylvaleric acid	439960 164623	HMDB0000624 HMDB0000317	131.071	7.8626	0.00183372	0.00169549	0.00203787	0.00174503	0.00209074	0.00194399	0.00159071	0.00149374	0.00176631	0.00177655	0.00159611	0.0019501
2-Hydroxybutyric acid	440864	HMDB0000008	103.04	8.65626	0.000719224	0.0007021	0.000675369	0.00034916	0.00045876	0.000506679	0.000425773	0.000437928	0.000630128	0.000866592	0.000980021	0.00104521
2-Hydroxyglutaric acid Citramalic acid	43 1081	HMDB0000606,HMDB0000694 HMDB0000426	147.03	14.1837	8.19841e-05	9.60082e-05	N.D.	N.D.	N.D.	N.D.	8.0136e-05	N.D.	N.D.	0.000105539	9.44e-05	7.67888e-05
2-Hydroxyvaleric acid 2-Hydroxyisovaleric acid	98009 99823	HMDB0001863 HMDB0000407	117.056	8.22981	0.00141622	0.00126914	0.00154358	0.00135389	0.00151262	0.00153904	0.00127165	0.00120139	0.00149522	0.00138174	0.00137142	0.00154434
2-Methylbutyrylglycine-1 N-Acetylvaline Isovalerylglycine N-Valerylglycine	193872 66789 546304 4737557	HMDB0000339 HMDB0011757 HMDB0000678 HMDB0000927	158.082	7.37015	0.000130686	0.00010476	0.000121673	9.33055e-05	0.000133601	0.000101867	0.000113459	0.000107763	0.000116068	0.000128621	0.000143946	0.000142943
2-Methylbutyrylglycine-2	193872	HMDB0000339	158.082	7.53427	0.000196736	0.000188228	0.000185379	0.000173684	0.000153016	0.000164189	0.000158653	0.000139762	0.000138842	0.000181057	0.000164372	0.00017457
2-Methylserine	439656		120.066	8.47858	0.000250773	0.000273337	0.000257709	0.000346635	0.000407673	0.000365103	0.000238339	0.000328958	0.000312224	0.000272809	0.000267266	0.000238575
2-Methylthiazolidine-4-carboxylic acid	160736	HMDB0246657	148.042	11.6796	0.000783213	0.000866626	0.000627396	9.14889e-05	9.44231e-05	N.D.	0.00281102	0.00264317	0.0022742	0.00201808	0.00237781	0.00167186
2-Oxoglutaric acid	51	HMDB0000208	145.014	16.3844	N.D.	N.D.	N.D.	0.000960958	0.000883869	0.000796769	0.00080136	0.000776292	0.00076096	0.000490868	0.000480695	0.000431177
2-Oxoisovaleric acid	49	HMDB0000019	115.04	8.9767	0.00038165	0.000370448	0.000328717	0.000394853	0.000411015	0.000416271	N.D.	N.D.	0.00012879	N.D.	0.000179139	0.000169598
2-Phenylethylamine	1001	HMDB0012275	122.096	6.28811	0.00443455	0.00428321	0.00409649	0.00443545	0.0049991	0.00494259	0.00454107	0.00471569	0.00469569	0.004511	0.00482309	0.0051098
3'-AMP	41211	HMDB0003540	346.056	8.54723	N.D.	N.D.	N.D.	3.32777e-05	N.D.	N.D.	N.D.	N.D.	N.D.	9.1796e-05	0.000107373	9.37762e-05
3'-UMP	101543	HMDB0060282	323.029	8.92928	N.D.	N.D.	N.D.	N.D.	N.D.	N.D.	N.D.	N.D.	N.D.	0.000115812	9.53661e-05	0.000111316
3-(4-Hydroxyphenyl)propionic acid 2-(4-Hydroxyphenyl)propionic acid 3-(3-Hydroxyphenyl)propionic acid 2-(3-Hydroxyphenyl)propionic acid	10394 102526 91 12446853	HMDB0002199 HMDB0041683 HMDB0000375	165.056	7.45004	5.70547e-05	N.D.	4.56272e-05	3.58375e-05	3.99798e-05	4.19205e-05	5.03211e-05	N.D.	N.D.	4.5898e-05	5.57567e-05	4.28139e-05
3-Amino-2-piperidone	5200225	HMDB0000323	115.087	6.18516	0.0069256	0.00749743	0.00758295	0.00748436	0.00798772	0.00776003	0.00731542	0.00815315	0.00748333	0.00743604	0.00743891	0.00787981
3-Deoxy-D-manno-2-octulosonic acid	10857507	HMDB0304125	237.062	6.94338	9.54767e-05	7.95496e-05	8.43674e-05	0.000194931	0.000203494	0.000181376	5.936e-05	8.06571e-05	8.46558e-05	0.000204006	0.000208536	0.000195287
3-Hydroxy-3-methylglutaric acid	1662	HMDB0000355	161.046	12.9407	0.000499614	0.00047782	0.000460146	0.000494814	0.000437332	0.000445056	0.000475015	0.000448771	0.000409615	0.000504478	0.000480557	0.000386292
3-Hydroxybutyric acid	441	HMDB0000011,HMDB0000357,HMDB0000442	103.04	8.45315	0.000724364	0.000648806	0.000813542	0.000706383	0.000849929	0.000742692	0.000732691	0.00073636	0.00081813	0.000898747	0.000788461	0.000918151
3-Hydroxyisovalerylcarnitine	57357187	HMDB0061189	262.165	8.14109	N.D.	0.000222351	0.000276434	0.000222869	0.000315071	N.D.	N.D.	0.000297508	N.D.	N.D.	N.D.	N.D.
3-Hydroxyproline	150779	HMDB0002113	132.065	8.89901	N.D.	N.D.	N.D.	4.48921e-05	N.D.	N.D.	N.D.	N.D.	N.D.	N.D.	N.D.	N.D.
3-Hydroxypropionic acid	68152	HMDB0000700	89.0243	9.20487	0.00362362	0.00350489	0.00433244	0.00342952	0.00432385	0.00419331	0.00353259	0.00341748	0.00430488	0.00355296	0.00345305	0.00445596
3-Ureidopropionic acid	111	HMDB0000026	131.046	8.13752	0.000173092	0.000153744	0.000176339	0.000200946	0.000157762	0.00017942	0.000179159	0.000189743	0.000175751	0.000173719	0.000173343	0.000167389
4-Acetamidobutanoic acid N-Propionylalanine N-Butyrylglycine	18189 321155 88412	HMDB0003681 HMDB0094698 HMDB0000808	144.067	7.57223	0.000134156	0.00012148	0.000141186	0.000367463	0.000398647	0.000387206	5.43684e-05	7.98638e-05	N.D.	N.D.	6.22433e-05	8.13464e-05
4-Guanidinobutyric acid	500	HMDB0003464	146.092	6.75366	0.000336605	0.000365111	0.000337781	0.000361751	0.000318293	0.000361504	0.000270636	0.00034194	0.000276082	0.000314826	0.000323853	0.000312518
4-Methyl-2-oxovaleric acid 3-Methyl-2-oxovaleric acid 2-Oxohexanoic acid	70 47 159664	HMDB0000695 HMDB0000491 HMDB0001864	129.055	8.45778	0.0016019	0.00152712	0.00162909	0.00110597	0.00123376	0.00121039	0.000798797	0.000808554	0.000796927	0.000822295	0.000754648	0.000781561
4-Oxopyrrolidine-2-carboxylic acid	107541		130.05	8.96489	0.000195836	0.00020487	0.00016692	0.00196661	0.00209538	0.00195561	0.0029124	0.002919	0.00285318	0.00301345	0.00344869	0.00323665
4-Oxovaleric acid	11579	HMDB0000720	115.04	8.58315	7.85145e-05	8.60808e-05	8.7237e-05	0.00014847	0.00022334	0.000187804	N.D.	0.000101152	7.2248e-05	0.000180256	0.000179967	0.000206888
4-Pyridoxic acid	6723	HMDB0000017	182.046	7.6643	9.05937e-05	8.08559e-05	6.62886e-05	7.52588e-05	6.41402e-05	5.25404e-05	8.29691e-05	7.02114e-05	7.30333e-05	8.16557e-05	7.17661e-05	7.0712e-05
5-Amino-3,4-dihydro-2H-pyrrole-2-carboxylic acid	13894665		129.066	7.1366	0.00234473	0.00240799	0.00260037	0.0025376	0.00253373	0.00239241	0.00232888	0.00245996	0.00233745	0.00240972	0.00245836	0.00243109
5-Aminovaleric acid	138	HMDB0003355	118.086	6.55336	0.0149599	0.0160056	0.0136518	0.0154501	0.0146426	0.0155994	0.0145724	0.0168554	0.014348	0.0147095	0.0147648	0.0157085
5-Hydroxylysine	3032849	HMDB0000450	163.108	5.81966	0.00214747	0.0019862	0.00180286	0.00209493	0.00214848	0.00210785	0.00187782	0.00192008	0.00187033	0.00183285	0.00199711	0.00223285
5-Hydroxypentanoic acid 2-Ethylhydracrylic acid	25945 188979	HMDB0061927 HMDB0000396	117.056	7.91956	N.D.	6.15236e-05	6.64321e-05	5.50362e-05	N.D.	6.1204e-05	4.55993e-05	4.83943e-05	8.19858e-05	5.57714e-05	N.D.	6.49114e-05
5-Hydroxytryptophan	439280	HMDB0000472	221.091	9.28608	9.4363e-05	8.87286e-05	8.69707e-05	N.D.	0.000105911	8.94073e-05	N.D.	7.82915e-05	7.97412e-05	8.65179e-05	5.83997e-05	N.D.
5-Oxo-2-tetrahydrofurancarboxylic acid	251524		129.019	8.99126	0.000102287	8.99995e-05	0.000105603	6.51475e-05	7.29127e-05	N.D.	9.9428e-05	9.16318e-05	0.000114969	7.56517e-05	9.4262e-05	9.55717e-05
5-Oxoproline	7405	HMDB0000267	128.035	8.41532	0.0938436	0.0910179	0.0892489	0.0960574	0.0933603	0.0915933	0.0890262	0.0868739	0.0843096	0.0934761	0.0909428	0.0854105
7-Methylguanine	11361	HMDB0000897	166.073	6.71565	0.000162227	0.000165274	0.000171108	0.00016343	0.000157045	0.000181583	0.000176174	0.000194591	0.000246968	0.000120959	0.000130784	0.000134809
8-Anilino-1-naphthalenesulfonic acid	1369		298.052	7.19136	4.87021e-05	5.52537e-05	5.79667e-05	N.D.	N.D.	N.D.	5.88204e-05	4.86587e-05	4.649e-05	N.D.	N.D.	N.D.
Acetoacetamide	80077		102.055	18.3347	N.D.	0.00027135	0.000256724	0.000313904	0.000444517	N.D.	0.000408079	0.000464262	0.000258872	0.000439572	N.D.	0.000421539
Adenine	190	HMDB0000034	136.062	6.20815	0.000965735	0.00106488	0.00103404	N.D.	N.D.	N.D.	0.00789871	0.00896604	0.00818293	0.00953105	0.00964333	0.009746
Adenosine	60961	HMDB0000050	268.104	8.0505	0.00207392	0.00221411	0.00196916	0.000567231	0.000500975	0.000595541	0.00576931	0.00603487	0.00572315	0.00323288	0.00334147	0.00335532
ADMA	123831	HMDB0001539	203.15	6.22689	0.000722588	0.000733136	0.00068628	0.000620534	0.000703831	0.00071775	0.000757513	0.000658184	0.000573677	0.000581481	0.000595263	0.000678692
Agmatine	199	HMDB0001432	131.129	4.21213	0.00907475	0.00897337	0.00876605	0.000648378	0.000611929	0.000617685	0.000587167	0.000598896	0.000498382	0.000346072	0.000287855	0.000330485
Ala	602	HMDB0000161,HMDB0001310	90.0551	7.35168	0.697892	0.684452	0.673644	0.599795	0.690373	0.662117	0.620426	0.648474	0.636376	0.54118	0.557669	0.60326
Ala-Ala	5460362	HMDB0003459	161.092	7.52965	0.00834777	0.00860998	0.00816797	0.0021014	0.00210505	0.00216529	0.010009	0.0109494	0.010322	0.00912758	0.00876863	0.00926531
Ala-Hyp	25227058	HMDB0028688	203.103	7.91149	0.00501624	0.00480247	0.00475	0.00113094	0.00110478	0.00124852	0.00483538	0.00526814	0.00532932	0.00296019	0.00288658	0.00314755
Aminoacetone	215	HMDB0002134	74.0599	5.2286	0.00988046	0.00957633	0.00983729	0.00784532	0.00964293	0.0101432	0.00515192	0.00509684	0.00555076	0.00385283	0.00450351	0.00444969
AMP	6083	HMDB0000045	346.056	8.17985	N.D.	N.D.	N.D.	N.D.	N.D.	N.D.	N.D.	4.21797e-05	N.D.	7.04481e-05	7.67345e-05	8.09321e-05
Anserine_divalent	112072		121.068	5.55205	0.000123706	0.000128723	6.59055e-05	9.09207e-05	9.19015e-05	N.D.	0.000113281	0.000146947	8.30398e-05	0.000117409	0.000137	0.000125276
Anthranilic acid	227	HMDB0001123	138.053	8.82873	0.000456045	0.000340214	0.000399252	0.00022537	0.000324877	0.000445376	0.000277192	0.0004209	0.00041692	0.000301452	0.00046668	0.000378395
Arabinonic acid	6602426	HMDB0000539	165.041	7.58958	0.000281933	0.000298474	0.000310351	0.000379878	0.000400948	0.000381616	0.000294372	0.000305043	0.00033454	0.00038533	0.000360073	0.000318342
Arg	6322	HMDB0000517,HMDB0003416	175.119	5.78069	0.306845	0.297831	0.291368	0.262927	0.291022	0.283433	0.260317	0.30719	0.294163	0.287383	0.296428	0.319634
Arg-Glu			304.162	6.10074	0.00199946	0.00207241	0.00182293	0.000939324	0.000968468	0.00102514	0.0024917	0.00282478	0.00272425	0.0017938	0.00170304	0.00171659
Argininosuccinic acid	16950	HMDB0000052	291.13	7.69954	0.00015473	0.000144879	0.000109144	0.000275376	0.000290414	0.000329534	4.79592e-05	N.D.	4.31692e-05	0.000194576	0.000274518	0.000213886
Asn	236	HMDB0000168,HMDB0033780	133.061	8.6129	0.0212082	0.0214867	0.0211622	0.0422925	0.0465376	0.0449694	0.0608223	0.0638335	0.0620637	0.0496282	0.0507718	0.0508901
Asp	424	HMDB0000191,HMDB0006483	134.045	9.51406	0.0434862	0.0458554	0.045108	0.00620931	0.00637945	0.00657628	0.00672765	0.0074318	0.00715075	0.0722562	0.0700005	0.0715836
Azelaic acid	2266	HMDB0000784	187.098	10.5204	N.D.	N.D.	5.71058e-05	N.D.	6.14078e-05	N.D.	N.D.	4.94521e-05	N.D.	N.D.	N.D.	3.88087e-05
Azetidine 2-carboxylic acid	16486		102.055	9.46684	0.000267577	0.000259167	0.000285426	0.000301516	0.000258753	0.000199021	0.000294798	0.000271946	0.000219288	0.000263814	0.00025108	0.000263019
Betaine	247	HMDB0000043	118.086	9.21773	0.0311136	0.0318622	0.0298062	0.0290409	0.0314139	0.0310418	0.0305011	0.0316026	0.0307448	0.0291997	0.0288363	0.0290242
Butyric acid Isobutyric acid	264 6590	HMDB0000039 HMDB0001873	87.0451	8.74398	0.00953855	0.00929764	0.00971444	0.0203721	0.0200008	0.0194401	0.00552736	0.00532601	0.00560032	0.0114301	0.0109828	0.0109077
cAMP	6076	HMDB0000058	328.046	6.7739	3.14829e-05	N.D.	N.D.	N.D.	N.D.	N.D.	0.000509821	0.000502057	0.000539818	0.000393869	0.000392781	0.000399274
Capryloylglycine	84290	HMDB0000832	200.129	6.86691	7.97995e-05	7.18428e-05	7.69063e-05	8.05064e-05	8.48491e-05	8.53781e-05	8.24294e-05	8.39627e-05	6.84785e-05	7.60519e-05	8.63954e-05	8.82519e-05
Carboxymethyllysine	123800		205.119	7.53613	0.000203721	0.000242745	0.000206956	0.000209572	0.000231435	0.000195423	0.000209321	0.000194056	0.00020093	0.000258607	0.000202003	0.000190298
Carnitine	85	HMDB0000062	162.112	6.94004	0.00241996	0.00239845	0.00224609	0.00212834	0.0024536	0.00222743	0.00216679	0.00233027	0.00237043	0.00221124	0.00243531	0.00242633
Carnosine	439224	HMDB0000033	227.114	5.49213	0.000417395	0.000351206	0.000418223	0.000356295	0.00040389	0.000448005	0.00039193	0.000356795	0.000395837	0.000458154	0.000417215	0.000390006
cCMP 2',3'-cCMP	19236 68934	HMDB0011691	304.034	6.81479	9.99743e-05	0.0001173	0.000128273	3.08459e-05	N.D.	3.15801e-05	0.000374103	0.000334396	0.000335639	0.000324488	0.00033178	0.000319033
CDP	6132	HMDB0001546	402.011	9.90805	4.84451e-05	N.D.	6.05494e-05	N.D.	3.02005e-05	N.D.	N.D.	N.D.	N.D.	N.D.	N.D.	N.D.
cGMP	24316	HMDB0001314	344.041	6.85915	7.3246e-05	7.75903e-05	7.89151e-05	N.D.	N.D.	N.D.	0.000483244	0.000493331	0.000468512	0.000370786	0.000380774	0.00040977
Choline	305	HMDB0000097	104.107	5.56729	0.0455312	0.0420972	0.0436807	0.0451095	0.0527657	0.0521462	0.0315359	0.0320478	0.0327884	0.0305657	0.0311691	0.0334122
cis-4-Hydroxyproline	440014	HMDB0006055	132.066	9.0112	0.00136697	0.00134907	0.00120934	0.0013163	0.0012925	0.00145654	0.00113378	0.00123941	0.00110003	0.00103999	0.00117136	0.00122954
cis-Aconitic acid	643757	HMDB0000072	173.009	19.2144	0.00921074	0.00915683	0.00944541	0.00576511	0.00592549	0.00576086	0.00687294	0.006568	0.00702093	0.00661011	0.00637462	0.00638866
Citric acid	311	HMDB0000094	191.02	18.6109	0.0311922	0.0304403	0.0299554	0.0333189	0.0331087	0.0319633	0.0329144	0.032692	0.0318991	0.0348781	0.0332795	0.0314534
Citrulline	9750	HMDB0000904	176.103	9.03991	0.00355826	0.00347644	0.0033517	0.00371036	0.00443186	0.003976	0.003646	0.00361225	0.00360355	0.00352451	0.00363541	0.00358754
CMP	6131	HMDB0000095	322.046	8.45503	4.45901e-05	3.77501e-05	7.47541e-05	N.D.	N.D.	N.D.	3.83142e-05	4.09897e-05	N.D.	6.39103e-05	5.53427e-05	6.00776e-05
Creatine	586	HMDB0000064	132.077	7.21354	0.00239113	0.00240865	0.00220531	0.00203367	0.0023348	0.00195534	0.00235535	0.00240857	0.00215975	0.00208661	0.00211547	0.00220596
Creatinine	588	HMDB0000562	114.066	5.93655	0.00319231	0.00312973	0.00286067	0.00294594	0.00328043	0.00311417	0.00300565	0.00333669	0.00288201	0.00303795	0.003014	0.00277942
Cys	594	HMDB0000574,HMDB0003417	122.027	9.26682	0.0011215	0.00106925	0.000991909	0.000155361	0.000206358	0.00022338	0.00198879	0.00250426	0.00230389	0.00203003	0.00185209	0.00206015
Cys-Gly	439498	HMDB0000078	179.049	7.4887	N.D.	9.23042e-05	8.51228e-05	N.D.	N.D.	N.D.	5.87653e-05	8.53845e-05	N.D.	5.63372e-05	N.D.	N.D.
Cystathionine	834	HMDB0000099	223.075	8.10332	0.00105376	0.00137715	0.00123952	0.00109434	0.00141046	0.00120561	0.00114374	0.00137432	0.00134613	0.00128274	0.00130072	0.00131754
Cysteic acid	72886	HMDB0002757	167.997	9.60362	8.24981e-05	8.80401e-05	8.29325e-05	6.88592e-05	6.28459e-05	6.91689e-05	8.66116e-05	6.09556e-05	7.2248e-05	7.09818e-05	7.34223e-05	6.87785e-05
Cysteine glutathione disulfide	10455148	HMDB0000656	427.095	9.54925	0.000679026	0.000644673	0.000668171	0.000250714	0.000233396	0.000210509	0.000846997	0.000820923	0.000821936	0.000693208	0.000647059	0.00071438
Cysteinesulfinic acid	1549098	HMDB0000996	152.002	8.4024	9.17502e-05	N.D.	0.000127699	0.000102393	0.000139498	0.000110111	0.000165264	0.000150075	0.000137585	0.000144365	0.000162716	0.000169874
Cystine	595	HMDB0000192	241.031	9.01028	0.000429287	0.000456489	0.000468237	3.46635e-05	4.66512e-05	4.73333e-05	0.000767226	0.000726839	0.00072814	0.000393414	0.000455544	0.000479961
Cytidine	6175	HMDB0000089	244.093	7.87906	0.000419463	0.000443246	0.00038952	0.000188774	0.000213223	0.00020608	0.000159298	0.000159929	0.000122767	7.48007e-05	0.000100484	8.31101e-05
Cytosine	597	HMDB0000630	112.051	5.91159	0.000121509	0.00015852	N.D.	0.00016593	0.000161388	0.000172725	0.0001338	0.000165817	0.000184868	0.000170432	0.000145805	0.000146543
Dethiobiotin	643	HMDB0003581	213.125	6.85034	9.53482e-05	9.54857e-05	0.000112203	9.76572e-05	8.111e-05	9.46006e-05	9.0524e-05	0.000100755	0.000122665	9.21963e-05	9.97825e-05	9.81957e-05
Dihydroorotic acid	439216	HMDB0000528	157.026	8.30349	0.000154845	0.000155572	0.000134156	N.D.	N.D.	N.D.	N.D.	N.D.	N.D.	7.2316e-05	6.81778e-05	N.D.
Dimethylaminoethanol	7902	HMDB0032231	90.0913	5.62149	0.000192345	N.D.	0.000185644	0.000214118	0.000275844	N.D.	N.D.	N.D.	N.D.	N.D.	N.D.	N.D.
DOPA	6047	HMDB0000181,HMDB0000609	198.077	9.55016	0.000158866	0.000147528	0.000183304	0.000126152	0.000196271	9.90954e-05	0.00016379	0.000170501	0.000160056	0.00013599	0.000115764	0.000158154
Ectoine	126041		143.082	7.66219	0.000238234	0.000217848	0.000217919	0.000198662	0.000217566	0.000240126	0.000202886	0.000230726	0.000153746	0.000157531	0.000213269	0.000187609
Ethanolamine	700	HMDB0000149	62.0599	5.17662	0.00863202	0.00845835	0.00822341	0.0121745	0.0138313	0.0142513	0.00495886	0.00570899	0.00600827	0.00649168	0.00665886	0.007201
Ethanolamine phosphate	1015	HMDB0000224	140.012	7.14796	0.000458751	0.000467109	0.000457851	7.83306e-05	6.77355e-05	7.97887e-05	0.000440073	0.000462787	0.000457675	0.000256975	0.000245799	0.00023009
Ethylacetimidate	65066		88.0754	5.7545	0.00416167	0.00426639	0.00409822	0.0022537	0.00246733	0.00231836	N.D.	N.D.	N.D.	N.D.	N.D.	N.D.
Ethylmalonic acid Glutaric acid Methylsuccinic acid	11756 743 6950476	HMDB0000622 HMDB0000661 HMDB0001844	131.035	13.8755	0.000297738	0.000265035	N.D.	0.000273773	N.D.	N.D.	0.000276968	0.000252814	N.D.	N.D.	0.00032626	N.D.
Formiminoglutamic acid	439233	HMDB0000854	173.057	7.29369	6.38653e-05	6.57035e-05	7.97759e-05	N.D.	N.D.	N.D.	8.20247e-05	7.04758e-05	7.25621e-05	0.000127687	9.74363e-05	9.94387e-05
Fructose 6-phosphate	603	HMDB0000124	259.023	8.75183	0.000123619	0.000105413	0.000131716	N.D.	N.D.	N.D.	N.D.	N.D.	N.D.	N.D.	N.D.	N.D.
Fumaric acid	444972	HMDB0000134	115.004	18.3196	N.D.	N.D.	N.D.	0.00126276	0.00127892	0.00132329	0.000752658	0.000733054	0.000766771	0.000801614	0.000777696	0.000802001
GABA	119	HMDB0000112	104.07	6.25286	0.572989	0.542917	0.540649	0.049466	0.0566229	0.0562546	0.157412	0.170156	0.1332	0.059785	0.0615301	0.0625477
Galactosamine Glucosamine	24154 439213	HMDB0001514	180.087	7.49735	0.000266026	0.000155606	0.000167536	0.000167976	N.D.	0.000199021	0.000387924	0.000443652	0.0003716	0.000203572	N.D.	0.000150698
Galacturonic acid Glucuronic acid	439215 94715	HMDB0002545 HMDB0000127	193.036	7.16729	N.D.	N.D.	N.D.	0.000381542	0.000384697	0.000377704	N.D.	N.D.	N.D.	0.000375857	0.000404926	0.000383668
Gln	738	HMDB0000641,HMDB0003423	147.077	8.80743	0.0015164	0.00134232	0.00139732	0.0139804	0.0159595	0.0155576	0.00111302	0.00125882	0.00116643	0.0184367	0.0191501	0.0197576
Glu	611	HMDB0000148,HMDB0003339	148.061	8.96674	0.0150399	0.0159632	0.0139617	0.193343	0.214287	0.204456	0.305521	0.315101	0.302622	0.335641	0.357747	0.35965
Glu-Glu	439500		277.103	8.89821	0.00465249	0.00481889	0.00474594	0.00142836	0.00175341	0.00163757	0.00375697	0.00408641	0.00372503	0.00254985	0.00269403	0.00296385
Glucaric acid	33037	HMDB0000663	209.031	12.2655	0.00139501	0.00143764	0.00145275	0.00141277	0.00156381	0.00150201	0.00137364	0.00134036	0.00149993	0.00137307	0.00136963	0.00147528
Gluconic acid	10690	HMDB0000625	195.051	7.29363	0.00204318	0.00188986	0.00206399	0.243516	0.260644	0.253345	0.00209527	0.00203401	0.00213524	0.265074	0.256487	0.265825
Gluconolactone	7027	HMDB0000150	179.055	19.03	0.00120035	0.00118353	0.00120823	0.102309	0.113194	0.110706	0.0013306	0.00129241	0.00134456	0.104965	0.10563	0.108792
Glucosamine 6-sulfuric acid	72361	HMDB0000592	260.046	18.7103	0.000143742	0.000197719	0.00018084	4.17099e-05	5.00135e-05	7.27991e-05	0.000179088	0.000230993	0.000260306	7.55108e-05	5.39971e-05	9.20322e-05
Glucose 1-phosphate	65533	HMDB0001586	259.023	8.91455	0.000379337	0.000368227	0.000314799	N.D.	N.D.	N.D.	N.D.	N.D.	N.D.	N.D.	N.D.	N.D.
Glucose 6-phosphate	5958	HMDB0001401	259.023	8.65194	0.000548445	0.000536078	0.000531457	N.D.	N.D.	N.D.	4.80276e-05	N.D.	N.D.	N.D.	N.D.	N.D.
Glutamic acid γ-methyl ester 2-Aminoadipic acid O-Acetylhomoserine	68662 92136 439389	HMDB0061715 HMDB0000510	162.076	8.9798	0.000328202	0.000256518	N.D.	0.000243554	0.000225831	N.D.	0.000228262	0.000286667	N.D.	N.D.	N.D.	0.000207286
Glutarylcarnitine	71464488	HMDB0013130	276.144	8.20078	N.D.	N.D.	0.000129963	0.000117288	N.D.	0.000145737	N.D.	N.D.	N.D.	0.000137056	N.D.	N.D.
Glutathione (GSH)	124886	HMDB0000125	308.091	10.8581	0.000957332	0.000951382	0.00092933	0.000396982	0.000415518	0.000329534	0.00138232	0.00155312	0.00146001	0.00113633	0.00115789	0.0010973
Glutathione (GSSG)_divalent	65359		307.083	9.97791	0.000957462	0.0010021	0.000886337	0.00113628	0.00119864	0.00123952	0.000821378	0.000895467	0.000790527	0.00101099	0.00107062	0.000940855
Gly	750	HMDB0000123	76.0394	6.81023	0.204514	0.20616	0.195328	0.180997	0.205268	0.197837	0.210917	0.213865	0.213723	0.185977	0.19955	0.203633
Gly-Asp	97363		191.066	8.05791	0.00106708	0.00109917	0.000889786	0.000294128	0.000325858	0.000321645	0.0010613	0.0011828	0.0011475	0.000617106	0.000833135	0.000683947
Gly-Gly	11163	HMDB0011733	133.061	6.81023	0.00390689	0.00387307	0.00354054	0.000440511	0.000515545	0.000479284	0.00462011	0.00452364	0.00461954	0.00251943	0.00278389	0.00280631
Gly-Gly-Gly	11161	HMDB0029419	190.083	7.59879	0.000174507	0.00017269	0.000230238	0.000126834	0.000113476	0.00010131	0.00012263	0.000144003	0.000149873	0.000113503	N.D.	0.000133832
Gly-Pro-Hyp	11778669	HMDB0002171	286.14	8.3674	0.00861793	0.00855555	0.00839944	0.00359534	0.00421262	0.00387745	0.00605076	0.0061976	0.0063476	0.00548093	0.00576306	0.00575305
Glyceric acid	439194	HMDB0000139,HMDB0006372	105.019	9.11298	0.000318684	0.000303569	N.D.	0.00124407	0.00127072	0.00128822	0.000837246	0.000753946	0.00100079	0.00107487	0.00108739	0.00119465
Glycerol	753	HMDB0000131	93.0546	18.3749	0.00711252	0.00748485	0.00772228	0.00739981	0.00800607	0.00788404	0.00774936	0.00737265	0.00928726	0.00739663	0.00745004	0.0076372
Glycerol 3-phosphate	439162	HMDB0000126	171.007	10.4511	0.00113981	0.00112924	0.00113021	0.000195826	0.000211691	0.000209044	0.000661999	0.000614448	0.00068667	0.000266582	0.000297139	0.000266137
Glycerophosphocholine	439285	HMDB0000086	258.11	17.9897	0.0172908	0.0175353	0.0146228	0.0125882	0.0129155	0.0123983	0.0222791	0.0245482	0.0219987	0.0218104	0.0219193	0.0227541
Glycerophosphorylethanolamine	444183	HMDB0000114	216.063	17.9694	0.00554338	0.00555083	0.00492604	0.00257055	0.00286632	0.00265578	0.00554057	0.00586463	0.00549554	0.00374335	0.00378977	0.00399478
Glycolic acid	757	HMDB0000115	75.0088	10.88	N.D.	N.D.	N.D.	N.D.	N.D.	N.D.	N.D.	N.D.	N.D.	0.00220791	0.00246227	N.D.
GMP	6804	HMDB0001397	362.05	8.06946	N.D.	N.D.	N.D.	N.D.	N.D.	N.D.	N.D.	N.D.	N.D.	7.28497e-05	6.15532e-05	6.8226e-05
Guanidoacetic acid	763	HMDB0000128	118.061	6.71657	0.000278694	0.000314126	0.000270151	0.000277194	0.00028411	0.000256319	0.000252909	0.000349033	0.000283397	0.000279556	0.000318285	0.000241875
Guanine	764	HMDB0000132	152.057	6.79539	0.000315276	0.000323925	0.000376462	0.000197071	0.000274163	0.000270021	0.00144631	0.0014158	0.00159239	0.000988742	0.00103514	0.000960777
Guanosine	6802	HMDB0000133	284.099	10.3852	0.000887271	0.000869275	0.000906663	0.000273558	0.000331742	0.000328288	0.00385447	0.00407798	0.00374281	0.00190517	0.00200903	0.00192241
H-Asp(Gly-OH)-OH	99717	HMDB0011165	191.066	9.82608	0.00109655	0.00126339	0.00120342	0.00104275	0.00119206	0.0011479	0.00136386	0.00130727	0.00123326	0.00129221	0.0012488	0.00126058
Heptanoic acid	8094	HMDB0000666	129.092	7.69083	0.000167952	0.000157924	0.000193414	0.000300651	0.000298985	0.000268711	N.D.	N.D.	N.D.	N.D.	N.D.	N.D.
Hercynine	440727		198.124	6.88441	0.000134694	0.000152693	0.000211267	0.000123879	0.000132529	0.000191963	0.000143149	0.000157386	0.000177697	0.000191618	0.000162639	0.000179787
Hexanoic acid 4-Methylpentanoic acid	8892 4275592	HMDB0000535 HMDB0000689	115.076	7.94007	0.000334361	0.000286065	0.000328143	0.000351592	0.000383691	0.000375468	0.000173628	0.000225972	0.000246114	0.000217482	0.000218473	0.00025564
His	773	HMDB0000177	156.077	5.95139	0.170847	0.169892	0.169398	0.131768	0.147908	0.13903	0.150403	0.162874	0.157147	0.166422	0.166108	0.176882
His-Glu	7010583		285.119	6.14898	0.000733317	0.000750882	0.000741591	0.000240599	0.000283129	0.00025369	0.000762734	0.000797502	0.000842589	0.000521238	0.000566516	0.000604381
Histamine	774	HMDB0000870	112.087	3.88991	0.000127843	0.000118525	9.9659e-05	9.20572e-05	0.000118519	0.000107815	0.000122023	9.12731e-05	0.000114735	0.000111136	9.64696e-05	0.00011281
Homocitrulline	65072	HMDB0000679	190.119	9.12975	0.0012209	0.00126749	0.00113173	0.00131244	0.00109623	0.00121669	0.00108995	0.00123486	0.00125478	0.00114213	0.00112034	0.00114447
Homocysteine	778	HMDB0000742	136.042	8.5708	N.D.	5.52236e-05	N.D.	N.D.	N.D.	N.D.	N.D.	N.D.	N.D.	N.D.	N.D.	N.D.
Homoserine	12647	HMDB0000719	120.065	8.24417	0.00350345	0.00360119	0.00310791	0.0035667	0.00370996	0.00338156	0.00372783	0.00381728	0.00375171	0.00351682	0.00349116	0.00355516
Homovanillic acid Hydroxyphenyllactic acid	1738 9378	HMDB0000118 HMDB0000755	181.052	7.38117	0.000314444	0.000301348	0.000300021	0.000626901	0.000684114	0.000684003	7.47396e-05	7.62937e-05	9.18806e-05	0.000159309	0.000154435	0.000118083
Hydroxyproline	5810	HMDB0000725	132.066	9.85293	0.00923594	0.0091458	0.00884649	0.00664516	0.00631963	0.00609783	0.00910959	0.00974361	0.0095087	0.0087318	0.00860988	0.00844349
Hypoxanthine	790	HMDB0000157	137.046	9.30849	0.00924564	0.00957288	0.00879931	0.0131071	0.0134382	0.0130429	0.00252011	0.00271584	0.00268237	0.00265874	0.00255625	0.0025912
Ile	791	HMDB0000172	132.102	8.30161	0.376795	0.377851	0.356896	0.276489	0.310396	0.304003	0.343388	0.380129	0.366259	0.331821	0.342234	0.345358
Ile-Pro-Pro	9949212		326.208	8.94267	0.00391878	0.0040541	0.00361187	0.000758733	0.000831036	0.000832484	0.00298464	0.00320058	0.00300406	0.0024328	0.00246975	0.00251506
Imidazole-4-acetic acid	96215	HMDB0002024	127.05	6.53759	8.76413e-05	9.94555e-05	8.31518e-05	9.77397e-05	0.000111374	0.000133834	4.80807e-05	6.12949e-05	N.D.	5.76391e-05	N.D.	5.16994e-05
Imidazolelactic acid	793		157.061	7.20445	0.000169853	0.000159976	0.000164702	0.000297538	0.000241942	0.000161653	0.000189287	0.000146947	0.000159195	0.000197417	0.000138683	N.D.
Iminodiacetic acid	8897	HMDB0011753	132.03	8.36907	0.000277564	0.00028084	0.000268311	0.000168052	0.000223484	0.000206109	0.000198586	0.000208122	0.000206535	0.000386397	0.000283338	0.000354941
Indole-3-acetaldehyde	800	HMDB0001190	160.075	18.3741	N.D.	0.000131106	N.D.	0.000111605	N.D.	9.77114e-05	N.D.	0.000101578	N.D.	0.000107704	0.000112008	N.D.
Indole-3-lactic acid 5-Methoxyindoleacetic acid	676157 18986	HMDB0000671 HMDB0004096	204.067	7.34437	0.000149062	0.000141596	0.000140182	0.000161653	0.000168116	0.000168241	N.D.	3.96674e-05	5.30866e-05	8.299e-05	9.06737e-05	8.94948e-05
Inosine	6021	HMDB0000195	269.088	16.2365	0.00474918	0.00458104	0.00473263	0.000154451	0.000177639	0.000165666	0.00239092	0.00257398	0.00235179	0.00202932	0.00191152	0.00214363
Isoamylamine	7894		88.1119	6.04416	0.00370045	0.00400841	0.00404746	0.00347215	0.00403344	0.00416837	0.00393144	0.00393264	0.00374081	0.00372725	0.00359126	0.00472909
Isobutyrylglycine	10855600	HMDB0000730	144.067	7.79614	0.000109997	8.99995e-05	9.1111e-05	8.6394e-05	7.53575e-05	8.81728e-05	8.3104e-05	7.68226e-05	8.84253e-05	9.73998e-05	7.65965e-05	7.91367e-05
Isocitric acid	1198	HMDB0000193	191.02	19.5518	0.00413685	0.00435995	0.00432856	0.00271072	0.00260386	0.00248728	0.00199962	0.0020914	0.00200033	0.00254801	0.00262899	0.00244067
Isoglutamic acid	73064		148.06	7.46192	0.000380554	0.000377295	0.000408861	0.000204344	0.000210981	0.000183659	N.D.	N.D.	N.D.	N.D.	N.D.	N.D.
Isonicotinamide Nicotinamide	15074 936	HMDB0001406	123.055	6.05343	0.00114748	0.00103905	0.00101113	0.00116094	0.00103305	0.00113448	0.000996824	0.00106209	0.00110175	0.00104697	0.00109936	0.00110353
Isopropanolamine	4	HMDB0012136	76.0756	5.69533	0.000850689	0.000652486	0.000588099	0.000572459	0.000720502	0.000554713	0.000590081	0.000627536	0.000547575	0.000634031	0.00047678	0.000648381
Isovaleric acid DL-2-Methylbutyric Acid Valeric acid	10430 8314 7991	HMDB0000718 HMDB0002176 HMDB0000892	101.061	8.21136	0.0645311	0.0616572	0.0627135	0.137454	0.141748	0.138041	0.030637	0.0297961	0.0309441	0.0888485	0.0879168	0.0848777
Isovalerylalanine N-Acetylleucine N-Acetylisoleucine N-Hexanoylglycine	129285 70912 7036275 99463	HMDB0000747 HMDB0011756 HMDB0061684 HMDB0000701	172.098	7.16366	0.000326266	0.000370187	0.000383527	0.000294252	0.000349463	0.000330893	0.000309212	0.0003221	0.00037836	0.000377991	0.000346133	0.000345411
Kynurenine	846	HMDB0000684	209.094	8.18711	8.84169e-05	7.50882e-05	8.63547e-05	7.84191e-05	N.D.	N.D.	N.D.	7.24029e-05	9.88159e-05	6.40303e-05	5.32201e-05	7.62657e-05
Lactic acid	612	HMDB0000190,HMDB0001311	89.0243	9.4331	0.0478815	0.0461253	0.0517813	0.00155932	0.00196045	0.00149866	0.00909624	0.00897132	0.0105605	0.0130424	0.0127889	0.0145618
Leu	857	HMDB0000687	132.103	8.38778	1.00067	0.988415	0.958756	0.694586	0.820206	0.798658	0.904978	0.953285	0.923092	0.833217	0.854645	0.905503
Lys	866	HMDB0000182,HMDB0003405	147.113	5.57843	0.473474	0.453479	0.450739	0.411717	0.46143	0.451842	0.426394	0.447621	0.428624	0.466393	0.466621	0.507355
Lysinamide	439605		146.129	4.60943	N.D.	N.D.	N.D.	N.D.	N.D.	N.D.	5.91295e-05	N.D.	N.D.	N.D.	N.D.	4.98661e-05
m-Ethoxybenzoic acid 3-Phenyllactic acid p-Methoxyphenylacetic acid	12126 643327 7690	HMDB0000748,HMDB0000779 HMDB0002072	165.054	7.70581	0.000794911	0.00076075	0.000832195	0.00145628	0.00159099	0.00155162	0.000445335	0.000437796	0.000446524	0.00070248	0.000654728	0.00071223
m-Hydroxybenzoic acid p-Hydroxybenzoic acid	7420 135	HMDB0002466 HMDB0000500	137.025	8.25363	0.000163968	0.000169288	0.000208623	0.000180979	0.000178327	0.000174948	0.000180913	0.000175198	0.000211875	0.000276589	0.000247731	0.000250807
Malic acid	525	HMDB0000156,HMDB0000744	133.014	16.3648	0.00908481	0.00890303	0.00883332	0.020406	0.0200283	0.019803	0.0150656	0.0148023	0.0142179	0.0189353	0.0181564	0.0173026
Malonylcarnitine	22833583	HMDB0002095	248.112	8.25656	0.000387793	0.000552236	0.000384346	0.000119788	N.D.	N.D.	0.000526702	0.000550449	0.000360986	N.D.	0.000326961	0.000280985
Melatonin	896	HMDB0001389	233.128	18.3669	0.00021432	0.000238375	0.000253398	0.000169794	0.000202856	N.D.	0.000183702	0.000228317	0.000224164	0.000199311	0.000181674	N.D.
Met	876	HMDB0000696	150.059	8.77316	0.150412	0.156066	0.136714	0.126696	0.141628	0.12802	0.132209	0.138725	0.129549	0.129832	0.139374	0.135505
Met-Val-Pro	10291254		346.179	9.06124	0.000240561	0.000203414	0.000252658	9.67169e-05	0.000212382	0.000133004	0.00016039	0.000144672	0.000181856	0.000225941	0.000223887	0.000223297
Methionine sulfoxide	158980	HMDB0002005	166.053	9.70574	0.00430722	0.00426559	0.0053567	0.00502632	0.00461413	0.005245	0.00463201	0.0051481	0.00498425	0.00519936	0.00447205	0.00518876
Mevalonic acid	134965	HMDB0000227	147.067	7.62188	0.000217682	0.000198286	0.000235023	0.000189043	0.000220176	0.000213655	0.000194809	0.000174537	0.00021376	0.000169316	0.000215988	0.000251497
Monomethyl glutaric acid	73917	HMDB0000858	145.051	7.85798	0.000134798	0.00012148	0.000162708	0.000118648	0.000165815	0.000131491	0.000110895	0.000101416	0.000141041	0.00012235	0.000102819	0.000101234
Mucic acid	3037582	HMDB0000639	209.03	11.8864	0.000235672	0.00023042	0.000266446	0.000257006	0.000247644	0.000239366	0.000242971	0.000261541	0.000283966	0.000228156	0.000231998	0.000252326
myo-Inositol 3-phosphate myo-Inositol 1-phosphate	440194 107737	HMDB0006814 HMDB0000213	259.023	9.01816	5.94963e-05	5.68212e-05	5.36622e-05	N.D.	N.D.	N.D.	7.83822e-05	6.95502e-05	8.19858e-05	6.95141e-05	7.63205e-05	7.60983e-05
N-(1-Deoxy-1-fructosyl)glycine	131752250	HMDB0037848	238.092	10.4	0.00408295	0.00424043	0.00399966	0.00444397	0.0043352	0.00419356	0.00413251	0.00430657	0.00423532	0.00405131	0.00421579	0.00382245
N-(1-Deoxy-1-fructosyl)leucine	131752244	HMDB0037840	294.155	11.3724	0.00430567	0.00405648	0.00412606	0.00424838	0.0043684	0.00412298	0.00418496	0.00416618	0.00417049	0.00403119	0.00408617	0.00416931
N-(1-Deoxy-1-fructosyl)threonine	102305017	HMDB0037843	282.118	12.6495	0.00232547	0.00249552	0.00246807	0.0025393	0.00224878	0.00229456	0.00222373	0.00250466	0.00232813	0.00250239	0.00229261	0.00244099
N-(1-Deoxy-1-fructosyl)valine	131752247	HMDB0037844	280.139	11.4566	0.00189204	0.00204672	0.00167117	0.00211356	0.00194828	0.00165805	0.00189409	0.00209942	0.00185154	0.00196009	0.0019123	0.00177684
N-Acetylalanine N-Acetyl-β-alanine	88064 76406	HMDB0000766	130.051	7.89118	0.000389489	0.000416427	0.000474925	0.000416867	0.000409864	0.000415572	0.000423075	0.000390063	0.000473067	0.000438566	0.000404512	0.000428691
N-Acetylasparagine	99715	HMDB0006028	173.057	7.51213	0.000684785	0.000614583	0.000645382	0.000697296	0.000705973	0.000685121	0.000670363	0.0007156	0.000690754	0.000716222	0.000755062	0.000751729
N-Acetylaspartic acid	65065	HMDB0000812	174.041	12.2952	0.000125418	0.000120565	0.000151804	0.000116344	0.000104408	0.000103683	0.000175382	0.000154042	0.000173395	0.000127687	0.000124901	0.000101648
N-Acetylcysteine	12035	HMDB0001890	162.024	7.87669	5.74402e-05	8.11171e-05	7.63324e-05	5.04285e-05	4.09864e-05	N.D.	6.58356e-05	6.30712e-05	6.9578e-05	6.01744e-05	6.41755e-05	6.47733e-05
N-Acetylgalactosamine N-Acetylglucosamine N-Acetylmannosamine	35717 439174 439281	HMDB0000853 HMDB0000215 HMDB0001129	222.097	18.3933	0.000298084	0.000303928	0.000260789	0.000265488	0.000257072	N.D.	0.000501326	0.000501065	0.000428394	0.000361221	0.000453601	0.000444883
N-Acetylglutamic acid	70914	HMDB0001138	188.057	11.3129	0.000470316	0.000499634	0.000438194	0.000481119	0.000421226	0.000471326	0.000453699	0.000472175	0.000426891	0.000519822	0.00046717	0.000439878
N-Acetylglutamine	25561	HMDB0006029	187.073	7.2346	0.000194295	0.000165892	0.000216084	0.000147446	0.000166534	0.000159857	0.000205601	0.000190536	0.000198054	0.000174386	0.000174723	0.00016946
N-Acetylglycine-1	10972	HMDB0000532	116.035	8.44855	0.000195837	0.000196327	0.000214075	0.000201714	0.000175738	0.000192136	0.000231234	0.000196354	0.000250983	0.000176654	0.000225925	0.00021255
N-Acetylglycine-2	10972	HMDB0000532	116.036	8.51256	0.000117065	9.5355e-05	0.000142765	0.000109048	0.00010901	0.000112766	9.95629e-05	9.54663e-05	N.D.	0.000132357	0.00011455	0.000103306
N-Acetylhistidine	75619		198.087	7.98563	0.000114787	0.000117996	0.000158789	0.000102172	0.000121882	0.000113351	0.000113767	0.000162605	0.000105413	0.000128534	0.000103203	0.000108532
N-Acetyllysine	92907	HMDB0000446	189.124	7.95505	0.0415844	0.0414168	0.0416136	0.00610441	0.00685492	0.00663995	0.0546553	0.056853	0.054591	0.0387611	0.0371302	0.0400053
N-Acetylmethionine	448580	HMDB0011745	190.055	7.27425	0.000347983	0.000333612	0.000355835	0.000227952	0.000249945	0.000221061	0.000327559	0.000313902	0.000301557	0.000247502	0.000257668	0.000252326
N-Acetylmuramic acid	5462244		292.103	6.54235	3.98355e-05	4.46732e-05	4.4049e-05	4.01892e-05	4.38627e-05	3.82874e-05	N.D.	N.D.	N.D.	N.D.	N.D.	N.D.
N-Acetylneuraminic acid	439197	HMDB0000230	308.099	6.47103	N.D.	N.D.	N.D.	N.D.	N.D.	N.D.	0.000514273	0.000446126	0.000452178	0.000905418	0.000857053	0.000860559
N-Acetylornithine	439232	HMDB0003357	175.108	7.75395	0.0129179	0.0136651	0.0128719	0.00190842	0.00175089	0.00202274	0.0152087	0.0160653	0.0163882	0.00936405	0.00864186	0.00942798
N-Acetylphenylalanine Phenylpropionylglycine	74839 152323	HMDB0000512 HMDB0000860	206.082	7.1185	0.000209329	0.000207038	0.000212927	0.000170484	0.000169986	0.000173271	0.000188738	0.000213279	0.000188944	0.00022989	0.000233654	0.00021766
N-Acetylproline	66141	HMDB0094701	156.066	7.71768	6.78489e-05	5.81274e-05	6.58582e-05	7.34669e-05	8.94511e-05	N.D.	6.27327e-05	5.77822e-05	8.0101e-05	8.11221e-05	7.0938e-05	7.22312e-05
N-Acetylputrescine	122356	HMDB0002064	131.118	6.864	0.000322773	0.000386433	0.000368701	0.000377775	0.00037419	0.000316386	0.000438918	0.000368572	0.000347505	0.000367731	0.000297696	0.000396728
N-Acetylserine	65249	HMDB0002931	148.06	19.2673	0.000715349	0.000621365	0.000860837	0.000639513	0.000820529	0.000935317	0.000781675	0.000797235	0.000884467	N.D.	N.D.	0.000934744
N-Acetylthreonine	152204	HMDB0062557	160.062	7.45034	0.000488306	0.000456267	0.00044135	0.000444129	0.000476593	0.000455257	0.000428471	0.000438854	0.000481391	0.000499674	0.000499879	0.000469434
N-Acetyltyrosine	68310	HMDB0000866	222.077	6.95815	0.000145335	0.000137155	0.000129277	0.000120568	0.000109729	0.000108993	0.000120339	8.6475e-05	9.92624e-05	0.000121016	0.000121726	0.000114769
N-Carbamoylaspartic acid	93072	HMDB0000828	175.036	12.8593	8.86662e-05	9.54857e-05	8.07803e-05	N.D.	N.D.	N.D.	5.84156e-05	N.D.	6.73791e-05	N.D.	N.D.	N.D.
N-Carbamylglutamic acid	121396		189.052	11.7456	9.93318e-05	9.83594e-05	0.000101442	0.000106233	8.83006e-05	9.18059e-05	9.69996e-05	9.12351e-05	0.000104917	9.86007e-05	9.24679e-05	0.000101096
N-Ethylglycine	316542		104.07	8.2495	N.D.	N.D.	0.000569375	N.D.	N.D.	N.D.	N.D.	N.D.	N.D.	N.D.	N.D.	N.D.
N-Formylglycine	75606	HMDB0255145	102.02	9.42664	0.000203033	0.000233032	0.000227419	0.000223473	0.000254979	0.000225532	0.000228671	0.000193313	0.000198211	0.000231625	0.000227305	0.000227052
N-Formylmethionine	439750	HMDB0001015	176.038	7.65629	6.25803e-05	4.88531e-05	7.60454e-05	4.56928e-05	4.18493e-05	5.03046e-05	6.40818e-05	5.89722e-05	N.D.	4.81662e-05	6.63836e-05	4.61285e-05
N-Glycolylneuraminic acid	440001	HMDB0000833	324.094	6.44884	N.D.	N.D.	N.D.	N.D.	N.D.	N.D.	0.000141655	0.000155629	0.000149522	0.000146633	0.000178863	0.000177194
N-Lactoylphenylalanine	11075454	HMDB0062175	236.092	6.92148	5.21717e-05	5.25106e-05	3.77357e-05	N.D.	5.24914e-05	N.D.	3.92585e-05	N.D.	N.D.	6.23092e-05	5.47907e-05	N.D.
N-Methylputrescine Cadaverine	439791 273	HMDB0003661 HMDB0002322	103.123	4.05428	0.0090732	0.00875208	0.00851401	0.00851745	0.00882548	0.00849369	0.00915244	0.00955062	0.00926102	0.00917362	0.00830985	0.00959872
N1-Acetylspermidine	496	HMDB0001276	188.176	5.14231	N.D.	2.6751e-05	3.59709e-05	1.95479e-05	6.47233e-05	3.75068e-05	3.64247e-05	3.13166e-05	4.74718e-05	N.D.	5.36086e-05	N.D.
N1-Methylguanosine	96373	HMDB0001563	298.116	9.87055	0.000145293	0.000126604	0.000159036	7.20546e-05	7.95732e-05	5.99278e-05	0.000126151	0.000120582	8.84897e-05	8.23754e-05	5.4774e-05	4.97438e-05
N2,N2-Dimethylguanosine	135501639	HMDB0004824	312.131	9.74176	N.D.	5.24426e-05	N.D.	N.D.	4.02069e-05	N.D.	N.D.	N.D.	N.D.	N.D.	N.D.	N.D.
N2-Acetylaminoadipic acid	443992		202.073	10.7244	7.4017e-05	6.47892e-05	N.D.	5.87479e-05	N.D.	5.91079e-05	7.90567e-05	6.003e-05	N.D.	6.89804e-05	8.30831e-05	6.8226e-05
N5-Ethylglutamine	439378	HMDB0034365	175.108	9.29275	0.00098758	0.000943039	0.000945837	0.000901251	0.000952777	0.0010304	0.000943522	0.00103612	0.000892499	0.00106023	0.000915102	0.00104413
N6,N6,N6-Trimethyllysine	440120	HMDB0001325	189.16	5.84192	0.0016445	0.001575	0.0014397	0.00132881	0.00162859	0.00144477	0.00146561	0.00144217	0.00133007	0.00118178	0.00137751	0.00163287
N6-Acetyllysine	92832	HMDB0000206	189.123	9.34183	0.00153204	0.00158943	0.00148663	0.00155679	0.00160085	0.0015166	0.00151333	0.00163234	0.00152025	0.00149637	0.00145986	0.00139613
N6-Formyllysine	70923		175.108	8.99638	0.00058699	0.000733401	0.00075354	0.000556434	0.000693184	0.000646611	0.000588381	0.000607595	0.000629754	0.000605625	0.000579854	0.000608292
N6-Methyl-2'-deoxyadenosine	168948		266.123	8.19877	9.35875e-05	6.10506e-05	8.06881e-05	0.000115697	0.000101288	9.5497e-05	4.86877e-05	0.000104924	7.40044e-05	0.000101194	0.000100354	0.000114032
N6-Methyllysine	164795	HMDB0002038	161.129	5.76584	0.000352892	0.00032088	0.000339999	0.000344817	0.000383156	0.000405516	0.000348342	0.00039226	0.000384794	0.00039081	0.000358427	0.000364829
Nicotinamide riboside	439924	HMDB0000855	255.098	7.74533	0.000125516	0.000116142	0.000138217	N.D.	N.D.	N.D.	0.00011146	0.000131958	0.000121333	8.22571e-05	9.09016e-05	0.000120021
Nicotinic acid	938	HMDB0001488	124.039	8.20247	0.00421131	0.0043718	0.00416412	0.00413246	0.00440679	0.00461098	0.00401862	0.00427873	0.00433169	0.00426683	0.00412229	0.00439921
N’-Formylkynurenine	910	HMDB0001200	237.088	9.94872	N.D.	N.D.	6.02389e-05	5.31886e-05	N.D.	8.24872e-05	5.51228e-05	6.63805e-05	6.2244e-05	7.48007e-05	4.24725e-05	N.D.
Nα-Succinylarginine	439968	HMDB0032764	275.135	8.63328	0.00132121	0.00124074	0.0012033	0.000487789	0.00059792	0.000520251	0.00115066	0.00123031	0.00120917	0.0010736	0.0010442	0.0012051
Nω-(Carboxymethyl)arginine	21133832		233.126	6.92248	0.000213933	0.000264861	0.000250441	0.000214232	0.000234937	0.000202066	0.000173746	0.00024973	0.000176836	0.00021446	0.000205759	0.000296141
Nω-Methylarginine	132862		189.135	6.06271	0.00013883	0.000126074	0.000157557	0.000144337	0.000143316	0.000205249	0.00014497	0.000181743	0.000161203	0.000144275	0.00017753	0.000154609
O-Acetylcarnitine	439756	HMDB0000201	204.123	7.33558	0.000336605	0.000345909	N.D.	N.D.	N.D.	0.000342543	0.000331101	N.D.	N.D.	0.000356487	N.D.	N.D.
O-Acetylserine	99478	HMDB0003011	148.06	10.3826	N.D.	N.D.	N.D.	N.D.	N.D.	N.D.	0.00284016	0.00300372	0.00257753	0.000268194	0.000230103	0.000277319
o-Hydroxybenzoic acid	338	HMDB0001895	137.024	9.1484	N.D.	3.43539e-05	6.81539e-05	5.04285e-05	5.36419e-05	7.40596e-05	N.D.	4.91876e-05	5.48142e-05	6.61785e-05	5.57567e-05	6.44971e-05
O-Phosphoserine	68841	HMDB0000272	184.002	10.5972	4.99872e-05	N.D.	5.10796e-05	N.D.	N.D.	N.D.	4.50596e-05	N.D.	N.D.	8.87272e-05	7.78386e-05	8.50754e-05
Octanoic acid	379	HMDB0000482	143.108	7.4776	N.D.	N.D.	N.D.	N.D.	N.D.	5.01649e-05	N.D.	N.D.	N.D.	N.D.	N.D.	N.D.
Octopamine Dopamine	440266 681	HMDB0004825 HMDB0000073	154.087	7.07374	N.D.	N.D.	N.D.	8.61473e-05	7.85926e-05	N.D.	N.D.	N.D.	8.0028e-05	8.33223e-05	7.73052e-05	N.D.
Ophthalmic acid	7018721	HMDB0005765	290.135	10.8238	0.00135547	0.0013598	0.00128054	0.00140256	0.00149032	0.00150788	0.00154878	0.00160678	0.00154864	0.00158963	0.00155853	0.00149513
Ornithine	389	HMDB0000214,HMDB0003374	133.097	5.54688	0.0458793	0.0447299	0.0447784	0.0456907	0.0479429	0.0464555	0.0387773	0.0429473	0.0410141	0.0426665	0.0434645	0.0446739
p-Aminobenzoic acid	978	HMDB0001392	138.055	8.10147	0.000326522	0.000317701	0.000347759	0.000319359	0.000399407	0.000350432	0.000313131	0.000342475	0.00038422	0.000311748	0.000269208	0.000337818
p-Cresol sulfate	4615423	HMDB0011635	187.008	8.76521	5.55127e-05	5.74743e-05	5.78232e-05	6.05398e-05	5.82439e-05	7.33609e-05	7.59538e-05	7.27236e-05	8.43417e-05	5.07013e-05	6.52796e-05	5.84203e-05
p-Hydroxyphenylacetic acid 3-Hydroxyphenylacetic acid	127 12122	HMDB0000020 HMDB0000440	151.04	7.73807	0.00252801	0.00236755	0.00268139	0.0049722	0.00569568	0.00557152	0.000962711	0.000932978	0.00100315	0.0031288	0.00305889	0.00350135
p-Toluic acid o-Toluic acid m-Toluic acid	7470 8373 7418		135.045	8.17721	0.0111178	0.0116137	0.0117799	0.0270934	0.027381	0.0263978	0.00638322	0.00609239	0.0060737	0.0160289	0.0170897	0.01858
Pantoic acid	439251	HMDB0240389	147.066	7.77494	0.000842457	0.000882491	0.000952289	0.000917185	0.00110606	0.00106129	0.000540041	0.000602284	0.000601229	0.00149409	0.00149715	0.00187829
Pantothenic acid	6613	HMDB0000210	218.104	6.87245	0.000316114	0.000285281	0.000302747	0.000288748	0.000337095	0.00031664	0.000419432	0.000387683	0.000392338	0.000359579	0.000349308	0.000360189
Pelargonic acid	8158	HMDB0000847	157.124	7.32244	7.6073e-05	N.D.	N.D.	0.000123255	0.000117926	0.000105221	N.D.	N.D.	N.D.	N.D.	N.D.	N.D.
Penicillamine	5852	HMDB0014997	150.059	9.76034	0.000254134	0.000219438	0.000308586	0.000202639	0.000229473	0.000289397	0.000209928	0.000289344	0.000359122	0.000187238	0.000213787	0.000255197
Phe	994	HMDB0000159	166.087	9.04733	0.525721	0.521249	0.4985	0.356544	0.406712	0.393048	0.503768	0.508752	0.502365	0.434226	0.461089	0.464741
Phenylpyruvic acid	997	HMDB0000205	163.041	8.16073	0.000108841	0.00014878	0.000170743	0.000221809	0.000251096	0.000201498	N.D.	N.D.	N.D.	N.D.	N.D.	N.D.
Phloroglucinol	359	HMDB0013675	127.04	18.3905	0.00183491	0.00199043	0.001725	0.00181319	0.00202421	0.00216474	0.00391457	0.00434417	0.00412187	0.00180977	0.00244541	0.00218005
Phosphorylcholine	1014	HMDB0001565	184.073	16.9297	0.00048849	0.000539125	0.000534389	N.D.	0.00013393	0.000110444	0.000381124	0.000300719	0.000402435	0.000355067	0.000353895	0.000347718
Pipecolic acid	439227	HMDB0000070,HMDB0000716,HMDB0005960	130.086	8.35998	0.00154006	0.00158241	0.00151262	0.00163316	0.00172722	0.00177444	0.00142129	0.0014862	0.0015353	0.0015765	0.00159078	0.00150527
Pro	614	HMDB0000162,HMDB0003411	116.07	8.82781	0.33941	0.336927	0.319872	0.270838	0.313442	0.300904	0.292123	0.305569	0.292241	0.337061	0.345958	0.359027
Pro-Hyp	11902893	HMDB0006695	229.118	8.01436	0.000548857	0.000471056	0.000468237	0.000288559	0.000321935	0.000334101	0.00077864	0.000914337	0.00079483	0.000605152	0.000576487	0.000517116
Propionic acid	1032	HMDB0000237	73.0294	9.58468	0.193298	0.187634	0.190531	0.253465	0.26157	0.252802	0.0758136	0.0740678	0.0752079	0.171558	0.169351	0.163162
Pseudouridine	15047	HMDB0000767	245.077	18.7315	0.000245344	0.000274794	0.000271629	0.000234575	0.000246565	0.00030559	0.000221584	0.000313166	0.000269915	0.000244759	0.000214823	0.000275363
Pterin	73000	HMDB0000802	164.056	8.53215	N.D.	N.D.	2.6239e-05	N.D.	N.D.	4.51189e-05	N.D.	4.97853e-05	N.D.	N.D.	N.D.	N.D.
Putrescine	1045	HMDB0001414	89.1074	3.83511	0.000575615	0.000591171	0.000501375	0.000526658	0.000502796	0.000560803	0.000471336	0.000598093	0.000547001	0.000505496	0.000533108	0.000548893
Pyridoxal	1050	HMDB0001545	168.066	7.12548	6.56663e-05	8.52854e-05	6.67678e-05	8.95568e-05	7.22883e-05	9.18985e-05	7.17567e-05	0.000102381	7.14228e-05	6.47405e-05	6.86294e-05	6.84436e-05
Pyridoxamine	1052	HMDB0001431	169.097	4.84104	0.000138701	0.000202751	0.000128855	N.D.	0.000155924	N.D.	0.000176781	0.00018094	0.000106991	0.000104863	0.000133504	N.D.
Pyridoxine	1054	HMDB0000239	170.082	7.03166	N.D.	0.000127398	N.D.	N.D.	N.D.	N.D.	0.000102475	N.D.	N.D.	0.000124392	0.000104239	N.D.
Pyrraline	122228	HMDB0033143	255.134	9.54277	0.000257365	0.000303928	0.000325216	0.000271285	0.00032866	0.000233345	0.000296619	0.000299649	0.000277803	0.00026772	0.000309221	0.000280008
Pyruvic acid	1060	HMDB0000243	87.0088	11.0163	0.00195734	0.00163358	0.00201592	0.00388671	0.00452706	0.00445978	0.000945038	N.D.	0.000990583	0.000971196	N.D.	0.000991901
Quinic acid-1	6508	HMDB0003072	191.058	7.25033	6.15523e-05	6.6226e-05	7.43236e-05	N.D.	N.D.	N.D.	5.20749e-05	6.38646e-05	4.86889e-05	N.D.	N.D.	N.D.
Quinic acid-2	6508	HMDB0003072	191.056	7.36461	0.000178617	0.00021801	0.000199009	0.000189683	0.00019127	0.000204572	0.000203443	0.000193709	0.000184389	0.000210944	0.000188524	0.000175261
Riboflavin	493570	HMDB0000244	377.148	18.2782	0.000117501	0.000157328	0.00014413	0.000166044	0.000161948	0.000129405	0.0001389	0.000143066	0.00015518	0.000144749	0.000138942	0.000134443
Ribose 5-phosphate	439167	HMDB0001548	229.013	9.22585	5.64122e-05	N.D.	6.25581e-05	N.D.	N.D.	N.D.	0.000150289	0.000135134	0.000131931	4.82996e-05	4.62339e-05	N.D.
Ribulose 5-phosphate	439184	HMDB0000618	229.012	9.6059	0.00141082	0.00139519	0.00142104	8.03785e-05	8.8732e-05	8.7055e-05	0.000807431	0.000876915	0.000825983	0.00104338	0.00109319	0.00102159
S-(2-Carboxyethyl)cysteine	23618202	HMDB0246645	194.049	10.425	7.27759e-05	7.1645e-05	9.00504e-05	0.000114787	0.000109413	7.7228e-05	9.00905e-05	9.02025e-05	6.35348e-05	7.85881e-05	5.94356e-05	7.02769e-05
S-Adenosylhomocysteine	439155	HMDB0000939	385.129	7.13382	0.000347334	0.000340082	0.00033076	0.000204231	0.0001499	0.000172171	0.000405529	0.000471087	0.000420506	0.000171142	0.000186983	0.000209731
S-Adenosylmethionine	34755	HMDB0001185	399.146	5.81839	N.D.	N.D.	N.D.	N.D.	N.D.	N.D.	4.1767e-05	5.43356e-05	N.D.	N.D.	N.D.	N.D.
S-Carboxymethylcysteine	193653		180.032	10.7309	N.D.	N.D.	3.23984e-05	5.39841e-05	N.D.	N.D.	7.24852e-05	9.15408e-05	8.90634e-05	N.D.	N.D.	N.D.
S-Lactoylglutathione	440018	HMDB0001066	380.113	11.3155	5.623e-05	4.83372e-05	8.09344e-05	8.95568e-05	9.26019e-05	9.13449e-05	N.D.	8.20387e-05	6.29611e-05	5.58638e-05	4.85585e-05	N.D.
S-Methylmethionine	145692		164.074	5.9733	5.1318e-05	5.15155e-05	6.87388e-05	N.D.	N.D.	N.D.	4.63808e-05	N.D.	4.51771e-05	N.D.	N.D.	6.20881e-05
Saccharopine	160556	HMDB0000279	277.139	8.7815	0.00308554	0.00311318	0.00314671	0.00289969	0.00334179	0.00319251	0.00259381	0.00316097	0.00286079	0.00264016	0.00270154	0.00275412
SDMA	169148	HMDB0003334	203.15	6.33262	N.D.	5.85344e-05	7.05867e-05	3.88686e-05	N.D.	N.D.	7.09068e-05	5.68784e-05	N.D.	N.D.	N.D.	5.05994e-05
Ser	617	HMDB0000187,HMDB0003406	106.05	8.1895	0.154034	0.155683	0.148444	0.138683	0.152185	0.151794	0.15415	0.160897	0.154535	0.148219	0.152416	0.157969
Ser-Glu			235.092	8.45541	0.00811897	0.00813297	0.0079471	0.00208867	0.00224766	0.00212446	0.00778834	0.00842296	0.0081422	0.00671147	0.00695552	0.00666176
Spermidine	1102	HMDB0001257	146.165	3.68559	0.00216027	0.00216405	0.00207917	0.00142302	0.00182304	0.00167563	0.00314127	0.00336493	0.00308524	0.00195618	0.00210472	0.00223627
Spermine	1103	HMDB0001256	203.223	3.641	0.000506846	0.000292672	0.000382006	0.000400506	0.000432609	0.000347664	0.000437583	0.000293091	0.000295731	0.000353173	0.000376944	0.000427406
Stachydrine	115244	HMDB0004827	144.102	9.37238	0.000227893	0.000226324	0.000224695	0.00019798	0.000246565	0.000212585	0.000239918	0.000233804	0.000200787	0.00018854	0.000261051	0.000210953
Subaphylline	5281796	HMDB0033463	265.154	8.57678	0.00216867	0.00210989	0.00213743	0.000549956	0.00064275	0.000597064	0.00210693	0.00231796	0.00212935	0.00160892	0.00166679	0.00149781
Succinic acid	1110	HMDB0000254	117.019	15.915	0.445059	0.430747	0.444645	0.181286	0.199749	0.194747	0.55423	0.55485	0.556008	0.271726	0.260995	0.262349
Succinyladenosine	165243	HMDB0000912	384.115	11.9801	0.000125904	0.000116671	0.000125405	0.000127516	0.000151581	0.000128298	0.000121659	0.000172375	0.0001275	0.000151968	0.000118742	0.000147398
Sulfotyrosine	514186		260.024	7.41697	5.08867e-05	4.96369e-05	4.10358e-05	3.64775e-05	3.7535e-05	4.16411e-05	4.80276e-05	4.38986e-05	4.57047e-05	4.84331e-05	4.76141e-05	3.14889e-05
Syringic acid	10742	HMDB0002085	197.046	7.44554	4.49756e-05	4.80694e-05	4.54838e-05	6.29716e-05	7.47823e-05	6.10642e-05	4.8972e-05	4.73365e-05	5.73272e-05	7.07149e-05	7.43883e-05	7.63745e-05
Tartaric acid	444305	HMDB0000956	149.01	16.8427	N.D.	N.D.	N.D.	0.000156533	0.000149852	0.00015301	N.D.	N.D.	N.D.	0.000177054	0.000166166	0.00016877
Taurine	1123	HMDB0000251	126.021	18.4487	0.000429416	0.000421527	0.000451607	0.000434714	0.000486545	0.000368148	0.000454581	0.000391859	0.000381209	0.000370808	0.000414755	0.000428261
Terephthalic acid	7489	HMDB0002428	165.02	13.5835	9.75328e-05	8.2554e-05	0.000131286	N.D.	0.000127417	0.000112487	9.26825e-05	N.D.	0.000153605	0.000113944	9.86784e-05	0.000118774
Thiamine	1130	HMDB0000235	265.112	5.34191	4.70522e-05	5.19128e-05	5.18621e-05	N.D.	N.D.	N.D.	5.91295e-05	5.27296e-05	6.03796e-05	4.94726e-05	3.91058e-05	4.96216e-05
Thiaproline	9934		134.027	11.4779	0.00087874	0.0010029	0.000981438	0.000820218	0.000772477	0.00077574	0.0015982	0.00167303	0.00161031	0.00219467	0.00211858	0.00209877
Thr	6288	HMDB0000167	120.065	8.60919	0.208737	0.212435	0.208389	0.180114	0.195249	0.188292	0.157842	0.167714	0.164443	0.163118	0.164407	0.165769
Thr-Asp	3280446		235.092	8.6444	0.00365431	0.00361059	0.00342918	0.000752596	0.000788727	0.000704325	0.00297129	0.00315789	0.00291156	0.00232829	0.00255068	0.00270071
Thymidine	5789	HMDB0000273	243.098	18.5086	0.0039891	0.00379401	0.00362185	0.00350306	0.00389306	0.00358736	0.00375794	0.00375732	0.00364844	0.00358818	0.00374121	0.00373702
Trigonelline	5570	HMDB0000875	138.055	8.56103	0.00195125	0.00183615	0.00182712	0.00195332	0.0020287	0.00184724	0.00198053	0.00197629	0.00211959	0.00197251	0.00177815	0.00205074
Trimethylamine	1146	HMDB0000906	60.081	4.80137	0.000236683	0.000211624	0.000216195	N.D.	N.D.	0.000202343	N.D.	0.000245313	N.D.	N.D.	N.D.	0.000206186
Trimethylamine N-oxide	1145	HMDB0000925	76.0752	5.47282	0.000310235	N.D.	N.D.	N.D.	N.D.	N.D.	N.D.	N.D.	N.D.	N.D.	N.D.	N.D.
Trp	1148	HMDB0000929	205.097	8.99546	0.0947152	0.0968411	0.0911421	0.0787385	0.0838692	0.0831154	0.0793746	0.0813007	0.076854	0.074778	0.0780918	0.0811831
Tryptamine	1150	HMDB0000303	161.107	6.75552	0.00100193	0.0010658	0.000981192	0.000957508	0.00115073	0.000946389	0.000957485	0.000977238	0.000986582	0.00096661	0.000852817	0.00106112
Tyr	1153	HMDB0000158	182.081	9.27887	0.103288	0.108315	0.103077	0.0762996	0.0769361	0.0800238	0.0996364	0.105647	0.100804	0.0913647	0.0893061	0.0944195
Tyr-Arg_divalent	123804		169.595	6.26307	0.00205595	0.0019654	0.00200907	0.000545979	0.000586152	0.000653531	0.0017887	0.00210156	0.00198478	0.00136002	0.00157718	0.00150918
Tyr-Glu			311.124	9.07049	0.000998568	0.00090768	0.000916518	0.0002531	0.000356819	0.000280678	0.00064059	0.000677455	0.00065643	0.000610359	0.000697689	0.000609637
Tyramine	5610	HMDB0000306	138.091	6.73883	0.0116537	0.0125011	0.0129384	0.0118969	0.0118095	0.0108558	0.0121792	0.0125495	0.0113805	0.0117044	0.0108366	0.0121914
UDP	6031	HMDB0000295	402.994	10.029	N.D.	N.D.	N.D.	N.D.	N.D.	N.D.	N.D.	N.D.	N.D.	5.69722e-05	N.D.	5.11004e-05
UMP	6030	HMDB0000288	323.029	8.59293	N.D.	N.D.	4.23272e-05	N.D.	N.D.	2.86457e-05	4.85673e-05	4.57498e-05	5.1673e-05	6.84467e-05	8.61193e-05	7.04358e-05
Uracil	1174	HMDB0000300	113.035	18.3611	0.0058443	0.00589343	0.00554506	0.00385492	0.00437709	0.0041728	0.00285704	0.00299743	0.00292246	0.00237682	0.00251973	0.00255661
Urea	1176	HMDB0000294	61.0396	17.596	0.0311854	0.0320296	0.0320763	0.0457271	0.0448472	0.0445946	0.0229463	0.0269297	0.026238	0.031714	0.0319387	0.0303091
Uric acid	1175	HMDB0000289	167.022	7.893	0.000223207	0.000198286	0.000197575	0.0001765	0.00022938	0.000190878	0.0001855	0.000185776	0.000219885	0.000193599	0.000178311	0.000199016
Uridine	6029	HMDB0000296	245.079	18.4118	0.00143044	0.00140933	0.00132858	0.000440738	0.000529134	0.00050821	0.00148006	0.00145729	0.00152455	0.00138677	0.00144989	0.00149219
Urocanic acid	736715	HMDB0000301	139.05	6.75552	0.00368287	0.00402973	0.00362123	0.0025859	0.00304508	0.00267807	0.0068039	0.00782031	0.00693992	0.00740811	0.0072088	0.00764613
Val	1182	HMDB0000883	118.086	8.13668	0.6536	0.659842	0.637269	0.549651	0.645972	0.613666	0.554844	0.581617	0.581225	0.554495	0.578661	0.59823
Val-Pro-Pro	9818200		312.192	8.80465	0.00292357	0.00303385	0.00274561	0.000519384	0.00055337	0.000461015	0.00117263	0.00113904	0.0010428	0.000874056	0.000824718	0.000788935
Vanillic acid	8468	HMDB0000484	167.035	7.83106	0.00015176	0.00018222	0.000223114	0.000188659	0.000217156	0.000193952	0.000177271	0.000181545	0.0001913	0.000192531	0.000200531	0.000180095
Veratric acid	7121	HMDB0059763	181.051	7.53974	N.D.	2.36428e-05	N.D.	4.24931e-05	N.D.	3.01828e-05	N.D.	N.D.	N.D.	N.D.	N.D.	N.D.
Xanthine	1188	HMDB0000292	153.041	16.2615	0.0116147	0.01145	0.011258	0.00761199	0.00814533	0.00793774	0.00293401	0.00317555	0.00294397	0.00405912	0.00419714	0.00418716
Xanthosine-1	64959	HMDB0000299	283.07	6.68022	3.90645e-05	4.55876e-05	N.D.	N.D.	N.D.	N.D.	4.07425e-05	6.49224e-05	N.D.	5.96407e-05	6.38994e-05	5.51056e-05
Xanthosine-2	64959	HMDB0000299	283.068	6.81596	0.000258545	0.000257328	0.000249372	N.D.	4.54446e-05	4.13616e-05	9.56505e-05	9.32185e-05	0.000101775	5.79062e-05	4.16796e-05	4.6681e-05
β-Ala	239	HMDB0000056	90.055	5.97737	0.0021339	0.00244202	0.00221307	0.00101354	0.000862277	0.00101033	0.00170286	0.00179174	0.00188324	0.000874174	0.000816172	0.000882311
β-Asp-Leu	7016063	HMDB0011166	247.129	10.3158	0.000923207	0.000938007	0.000867612	0.000771348	0.000789568	0.000816015	0.0011231	0.00120074	0.00106589	0.00119302	0.00128984	0.00105391
γ-Butyrobetaine	134	HMDB0001161	146.117	6.59509	0.000333114	0.000388552	0.000374491	0.000255601	0.000347432	0.000310988	0.000356477	0.000361479	0.000321976	0.000308671	0.000293035	0.000336351
γ-Glu-Ala	440103	HMDB0006248	219.098	10.0816	0.00195176	0.00204592	0.00184326	0.00228734	0.00206428	0.00204391	0.00210523	0.00227447	0.00201906	0.00224935	0.00201757	0.00210012
γ-Glu-Arg_divalent	20719180		152.584	7.09673	0.000303771	0.000307239	0.000288752	0.00030072	0.000325157	0.000201512	0.000254123	0.000260972	0.000309212	0.000255766	0.000242793	0.000278663
γ-Glu-Asn	131801686	HMDB0029144	262.102	10.4416	6.2564e-05	7.38963e-05	5.01375e-05	9.72851e-05	5.14144e-05	7.57056e-05	8.36555e-05	5.96889e-05	9.63778e-05	6.88829e-05	8.22258e-05	8.67767e-05
γ-Glu-Asp	161197	HMDB0030419	263.088	10.648	0.000214837	0.000240229	0.000305506	0.000220483	0.000181561	0.000221442	0.000280713	0.000241298	0.000269055	0.000229136	0.000215859	0.000262408
γ-Glu-Cys	123938	HMDB0001049	251.07	10.4981	0.000203591	0.000221557	0.000200304	0.000178886	0.000183663	0.00016359	0.000246231	0.000228317	0.000202508	0.000245233	0.00025367	0.000239675
γ-Glu-Gln	150914	HMDB0011738	276.119	10.7119	0.000870467	0.000818951	0.000747874	0.000934323	0.000824311	0.000873866	0.00090819	0.00104174	0.00096679	0.000913113	0.000904483	0.000998788
γ-Glu-Glu	92865	HMDB0011737	277.106	10.7359	0.000198421	0.000194143	0.000158912	0.000197071	0.000202435	0.000181721	0.000197544	0.000169832	0.000178127	0.000164633	0.000158236	0.000173065
γ-Glu-Gly	165527	HMDB0011667	205.083	9.86961	0.000113882	0.000247116	0.000142898	0.000229006	0.000205097	0.000215629	0.000152741	0.000167289	0.000154606	0.000203216	0.000157848	0.000193842
γ-Glu-His	7017195	HMDB0029151	285.12	7.10868	N.D.	N.D.	N.D.	4.54603e-05	N.D.	3.95828e-05	5.08732e-05	N.D.	4.99099e-05	N.D.	N.D.	4.16773e-05
γ-Glu-Ile γ-Glu-Leu	22885096 151023	HMDB0011170 HMDB0011171	261.145	10.573	0.00037254	0.000447483	0.000371288	0.000375502	0.000390861	0.000428214	0.000418885	0.000459176	0.000434704	0.000399687	0.00035001	0.00036214
γ-Glu-Lys_divalent	65254		138.581	6.98825	0.000123318	0.000140774	0.000137847	0.00015286	0.000139393	0.000120271	0.000112552	0.000190308	0.000100824	0.000139423	0.000132986	0.000198486
γ-Glu-Met	7009567	HMDB0034367	279.101	10.623	8.68657e-05	7.04531e-05	7.03403e-05	9.41029e-05	8.58774e-05	7.15535e-05	6.70215e-05	7.13322e-05	5.59335e-05	6.01246e-05	8.93477e-05	5.69549e-05
γ-Glu-Ornitine-1	189156	HMDB0002248	262.139	6.85936	0.000229444	0.00023321	0.000239724	0.000260942	0.000196551	0.000210509	0.000203007	0.00021306	0.000251988	0.000268075	0.000303005	0.00029883
γ-Glu-Ornitine-2 H-Asp(Lys-OH)-OH	189156 165361	HMDB0002248	262.14	6.93911	0.000399298	0.000490258	0.000443476	0.000263897	0.00034435	0.000371885	0.000440982	0.0004656	0.000487482	0.000378738	0.000325407	0.000399906
γ-Glu-Phe	111299	HMDB0000594	295.129	10.6748	0.000842546	0.000879472	0.000749845	0.000847153	0.000776399	0.000806742	0.000784468	0.000927854	0.000819068	0.000803871	0.000833912	0.000871067
γ-Glu-Ser	22844748	HMDB0029158	235.093	10.2982	0.000508397	0.000552501	0.000525027	0.000453239	0.000485985	0.000441362	0.000520388	0.000634228	0.000529361	0.000522658	0.000505915	0.000566126
γ-Glu-Thr	53861142	HMDB0029159	249.107	10.4194	0.000279211	0.000308034	0.000299347	0.000269807	0.000286632	0.000274035	0.000248295	0.000292288	0.000263461	0.000271626	0.000249267	0.000239919
γ-Glu-Trp	3038501	HMDB0029160	334.139	10.7585	7.74294e-05	5.84019e-05	5.29708e-05	7.89873e-05	N.D.	4.95477e-05	6.50789e-05	5.39341e-05	N.D.	6.18999e-05	8.19668e-05	4.94994e-05
γ-Glu-Tyr	94340	HMDB0011741	311.124	10.847	0.000619823	0.000613816	0.000591795	0.000661675	0.000637426	0.000537828	0.000649939	0.000579491	0.000642806	0.000639357	0.000579077	0.00064117
γ-Glu-Val-Gly			304.151	10.8534	0.000193638	8.40935e-05	0.000132181	0.000105695	0.000114737	0.000157778	0.000136714	0.000234607	0.000172533	0.000172444	0.000157459	0.000172331
